# Supplementary material for: Enzyme-Catalyzed Polymerization of Kraft Lignin from Eucalyptus globulus: Comparison of Bacterial and Fungal Laccases Efficacy
Source: Polymers (Basel). 2023 Jan 18;15(3):513. doi: 10.3390/polym15030513 (PMC9920240; doi:10.3390/polym15030513)
Supplement: Supplementary file 1 [file polymers-15-00513-s001.zip]

Archive with 1 entries (1 files):
- polymers-2141192-supplementary.pdf
